# Supplementary material for: Exploration of Germline Correlates and Risk of Immune-Related Adverse Events in Advanced Cancer Patients Treated with Immune Checkpoint Inhibitors
Source: Curr Oncol. 2024 Mar 30;31(4):1865–75. doi: 10.3390/curroncol31040140 (PMC11048877; doi:10.3390/curroncol31040140)
Supplement: Supplementary file 1 [file curroncol-31-00140-s001.zip]

Archive with 4 entries (4 files):
- Supplemental Table 1.txt
- Supplemental Table 2.xlsx
- Supplemental Table 3.xlsx
- Sup_figure1.pdf
