# Supplementary material for: Exploration of Germline Correlates and Risk of Immune-Related Adverse Events in Advanced Cancer Patients Treated with Immune Checkpoint Inhibitors
Source: Curr Oncol. 2024 Mar 30;31(4):1865–75. doi: 10.3390/curroncol31040140 (PMC11048877; doi:10.3390/curroncol31040140)
Supplement: Supplementary file 1 [file curroncol-31-00140-s001.zip › Supplemental Table 1.txt]

ANON ID	AGE	PREEXISTING AI	AI	TUMOUR TYPE	ICI AGENT	HIGHEST GRADE IRAE	HIGHEST GRADE SYSTEM	SEX
50	48	N		Lung cancer (Bronchial)	NIVOLUMAB	1	Derm (rash)	F
1	50	N		Breast, triple negative	BMS-986205,NIVOLUMAB	2	Derm (rash), endo (hypothyroid)	F
86	49	N		Ovarian	DURVALUMAB,TREMELIMUMAB	1	Derm (rash)	F
100	60	Y	Celiac	High grade papillary serous fallopian cancer	MONALIZUMAB	None		F
8	28	N		Skin-melanoma	IPILIMUMAB, PEMBROLIZUMAB	None		F
25	55	N	T2DM	Lung NSCLC	ATEZOLIZUMAB	None		F
105	47	N		pancreatic adenocarcinoma	DURVALUMAB,GEMCITABINE,PACLITAXEL,TREMELIMUMAB	2	GI (colitis)	M
115	58	Y	Grave's disease	pancreatic adenocarcinoma	DURVALUMAB,GEMCITABINE,PACLITAXEL,TREMELIMUMAB	2	Endo (hypothyroid)	F
106	68	N	Insulin dependent DM(dx age 66)	pancreatic adenocarcinoma	DURVALUMAB,GEMCITABINE,PACLITAXEL,TREMELIMUMAB	2	GI (colitis)	F
109	60	Y	Hypothyroidism	pancreatic adenocarcinoma	DURVALUMAB,GEMCITABINE,PACLITAXEL,TREMELIMUMAB	2	Endo (hypothyroid)	F
2	64	N		squamous cell carcinoma (base of tongue primary)	AVELUMAB,PF-04518600	2	Endo (hypothyroid)	M
17	58	Y	Hypothyroidism, psoriatic arthritis	epithelioid mesothelioma	PEMBROLIZUMAB	None		F
3	76	Y	Hypothyroidism	metastatic melanoma	PEMBROLIZUMAB	None		M
26	70	N		metastatic adenocarcinoma of the lung	NIVOLUMAB	2	Resp, endo (hyperthyroid)	M
95	63	N	T2DM	metastatic choroidal melanoma	NIVOLUMAB	None		M
9	62	N		Ewing sarcoma	AFLIBERCEPT,PEMBROLIZUMAB	2	Endo (hypothyroid)	F
13	45	N		Cervical	IPILIMUMAB	1	Derm (rash)	F
27	65	N		Uveal Melanoma	IPILIMUMAB	1	Derm (rash)	M
87	44	N		adenocarcinoma of the lung	NIVOLUMAB	None		F
36	70	N		Colorectal adenocarcinoma	NIVOLUMAB, IPILIMUMAB	2	Derm (other)	F
14	32	N		Triple Negative Breast	GEMCITABINE,PEMBROLIZUMAB,VINORELBINE	None		F
32	61	N		Leiomyosarcoma, non-gynecologic	ATEZOLIZUMAB	1	GI (colitis)	M
48	69	N		Metastatic Melanoma	PEMBROLIZUMAB	2	Endo (hypothyroid)	F
15	60	N		Leiomyosarcoma, spermatic cord*	ATEZOLIZUMAB	None		M
18	48	N		pancreatic ductal adenocarcinoma	NIVOLUMAB	None		F
57	49	N		primary unknown, presumed biliary	ATEZOLIZUMAB	None		M
58	28	N		Thymic carcinoma	ATEZOLIZUMAB	1	Derm (rash), GI (colitis)	M
19	34	N		Non-small cell lung carcinoma	CARBOPLATIN,DURVALUMAB,PEMETREXED,TREMELIMUMAB	None		F
91	59	N		Squamous cell carcinoma of anus	NIVOLUMAB	None		F
11	73	N		Squamous cell lung carcinoma	NIVOLUMAB	None		M
35	41	N		Testicular cancer	ATEZOLIZUMAB	1	GI (colitis)	M
61	68	N		Serous endometrial cancer	BMS-986205,NIVOLUMAB	None		F
96	64	N		Epithelioid mesothelioma	NIVOLUMAB	None		M
79	60	Y	Hypothyroidism	Metastatic breast cancer	PEMBROLIZUMAB/ATEZOLIZUMAB,MOXR0916	1	Derm (rash)	F
4	70	N		Non-small cell lung cancer, adenoca	NIVOLUMAB	2	Endo (hypothyroid)	F
28	60	Y	Hypothyroidism	Metastatic adenocarcinoma of the lung Ê	NIVOLUMAB	None		F
5	50	N		Metastatic gastric cancer	PEMBROLIZUMAB, NIVOLUMAB	2	GI (colitis), endo (hypothyroid)	F
71	49	N		Squamous cell carcinoma of the lung Ê	NIVOLUMAB	None		M
34	47	N		metastatic ductal carcinoma of the breast	ATEZOLIZUMAB	None		F
99	60	N		Metastatic uveal melanoma	NIVOLUMAB, IPILIMUMAB (SEPARATELY)	3	GI (hepatitis)	M
21	49	N		Dedifferentiated liposarcoma	ATEZOLIZUMAB	1	Derm (rash)	M
97	44	N		Metastatic adenoid cystic carcinoma of the palate	DURVALUMAB,TREMELIMUMAB	None		M
22	27	N		metastatic gastroesophageal adenocarcinoma	PEMBROLIZUMAB	2	Endo (hyperthyroid)	M
101	60	N		Metastatic carcinosarcoma of uterus	MONALIZUMAB	None		F
92	28	N		Osteosarcoma	PEMBROLIZUMAB, IPILIMUMAB (details unclear, given in Seattle)	None		F
59	42	N		Metastatic breast cancer	PEMBROLIZUMAB	None		F
39	51	Y	Hypothyroidism	pancreatic adenocarcinoma	DURVALUMAB	1	Endo (hypothyroid)	F
52	49	N		metastatic melanoma Ê	NIVOLUMAB, IPILIMUMAB	2	GI (colitis), endo (hyperthyroid)	M
51	61	N		metastatic adenocarcinoma of the lung	NIVOLUMAB	2	GI (hepatitis)	F
65	66	N		non-small cell lung cancer ÊÊ	NIVOLUMAB	None		F
49	56	N		metastatic breast cancer	PEMBROLIZUMAB	1	Derm (rash)	F
93	70	N		metastatic non-small cell lung cancer	NIVOLUMAB	None		M
44	60	N		Anal Cancer	PEMBROLIZUMAB	None		M
24	54	N		metastatic breast cancer ÊÊÊ	PEMBROLIZUMAB	None		F
29	69	N		metastatic melanoma	NIVOLUMAB, IPILIMUMAB	None		M
6	54	N		Metastatic melanoma	NIVOLUMAB, IPILIMUMAB, PEMBROLIZUMAB	2	GI (colitis), endo (hypophysitis), CNS	M
75	50	N	T2DM	metastatic breast cancer ÊÊÊ	DURVALUMAB,TRASTUZUMAB	1	Derm (rash)	F
74	63	N		Non-small cell adenocarcinoma	NIVOLUMAB	None		F
56	66	N		adenocarcinoma of the lung	DURVALUMAB,TREMELIMUMAB	1	Derm (rash)	M
54	61	N		adenocarcinoma of the lung	NIVOLUMAB	None		F
12	52	Y	Crohn's	pleomorphic sarcomatoid carcinoma, lung	NIVOLUMAB	2	Derm (rash), MSK	M
79	58	N		metastatic breast carcinoma	BMS-986205,NIVOLUMAB	2	Resp	F
63	47	N		metastatic melanoma ÊÊ	IPILIMUMAB, PEMBROLIZUMAB	2	Derm (rash)	M
23	73	N		spindle cell carcinoma of the left parotid ÊÊ	PEMBROLIZUMAB	None		M
94	43	Y	Vitiligo	T-Cell rich B cell lymphoma	BMS-986205,NIVOLUMAB	None		M
82	78	N		melanoma of the right buccal mucosa	PEMBROLIZUMAB	2	Derm (facial swelling)	M
80	51	N		metastatic squamous cell carcinoma of the cervix ÊÊ	ATEZOLIZUMAB	None		F
85	61	Y	Pernicious anemia	metastatic breast carcinoma ÊÊÊ	PEMBROLIZUMAB, IPILIMUMAB (TOGETHER FOR SOME CYCLES)	1	Endo (adrenal insufficiency)	F
41	47	N	T2DM	metastatic non-small cell lung cancer	NIVOLUMAB	None		M
7	58	Y	Hypothyroidism	metastatic choroidal melanoma ÊÊ	PEMBROLIZUMAB	3	GI (colitis)	F
40	60	N		metastatic squamous cell carcinoma of the cheek, metastatic melanoma	PEMBROLIZUMAB, IPILIMUMAB (SEPARATELY)	None		M
89	68	N		metastatic melanoma ÊÊ	NIVOLUMAB, IPILIMUMAB (SEPARATELY)	2	Resp, endo (hypophysitis)	M
107	54	N	T2DM	pancreatic adenocarcinoma	DURVALUMAB,GEMCITABINE,PACLITAXEL,TREMELIMUMAB	None		M
62	69	N		metastatic breast cancer	BMS-986205,NIVOLUMAB	None		F
37	39	Y	Ankylosing spondylitis	metastatic endometrioid/mucinous ovarian carcinoma	BMS-986205,NIVOLUMAB	3	GI (hepatitis)	F
45	53	Y	Hypothyroidism	metastatic rectosigmoid cancer	DURVALUMAB,TREMELIMUMAB	1	Endo (hypothyroid)	F
42	58	N		metastatic breast carcinoma	BMS-986205,NIVOLUMAB	3	GI (hepatitis)	F
66	51	N		osteosarcoma	DURVALUMAB,TREMELIMUMAB	2	Derm (rash)	M
67	72	N		Gastric cancer	NIVOLUMAB	None		M
33	65	Y	ITP	metastatic adenocarcinoma of the lung	NIVOLUMAB	None		F
76	47	Y	Psoriasis	metastatic renal cancer	NIVOLUMAB	2	Derm (psoriasis)	M
31	65	N		Lung Cancer	NIVOLUMAB	None		M
30	63	N		adenocarcinoma of the lung	NIVOLUMAB	None		M
113	56	N		pancreatic adenocarcinoma	DURVALUMAB,GEMCITABINE,PACLITAXEL,TREMELIMUMAB	None		F
20	67	N		Metastatic uveal melanoma	PEMBROLIZUMAB	None		F
102	58	N		Melanoma	BMS-986205,NIVOLUMAB	None		M
38	86	Y	Hypothyroidism, psoriasis	Metastatic uveal melanoma	PEMBROLIZUMAB	1	Derm (rash), endo (hypothyroid)	M
88	56	N		Locally advanced Oropharyngeal carcinoma	DURVALUMAB,TREMELIMUMAB	1	Derm (rash)	M
103	28	N		Thyroid-like follicular renal cell carcinoma	NIVOLUMAB	1		M
104	70	N		Metastatic ampullary	NIVOLUMAB	None		F
43	29	N		metastatic non- small cell Lung cancer	DURVALUMAB,TREMELIMUMAB	3	Resp	F
98	70	N		metastatic colon adenocarcinoma	DURVALUMAB,TREMELIMUMAB	None		M
68	38	N		metastatic breast cancer	ATEZOLIZUMAB,MOXR0916	None		F
69	32	N		metastatic thymic carcinoma	PEMBROLIZUMAB	None		F
112	55	N		metastatic pancreatic cancer	DURVALUMAB,GEMCITABINE,PACLITAXEL,TREMELIMUMAB	1	Derm (rash)	M
83	46	N		metastatic adenocarcinoma of the lung	NIVOLUMAB	None		F
60	52	N		metastatic carcinoma to paraspinal mass with inconclusive lung vs pancreatic primary	NIVOLUMAB	None		F
77	62	N		high-grade serous ovarian cancer	AVELUMAB	2	Endo (hypothyroid)	F
16	68	N	T2DM	metastatic non-small cell lung cancer	NIVOLUMAB	None		F
47	59	N		Primary unknown, likely cholangiocarcinoma	DURVALUMAB,TREMELIMUMAB	None		M
116	69	N		choroidal melanoma	PEMBROLIZUMAB	1	Derm (rash, bullous pemphigoid)	M
110	62	N		metastatic pancreatic cancer	DURVALUMAB,GEMCITABINE,PACLITAXEL,TREMELIMUMAB	None		M
53	75	N		metastatic melanoma	BMS-986205,NIVOLUMAB	1	Derm (rash)	M
84	47	N		metastatic melanoma	PEMBROLIZUMAB, IPILIMUMAB (TOGETHER FOR SOME CYCLES)	2	GI (colitis)	F
73	70	N		metastatic poorly differentiated adenocarcinoma more consistent with metastatic melanoma	BMS-986205,NIVOLUMAB	1	Derm (rash)	F
55	64	Y	Psoriasis	metastatic choroidal melanoma	PEMBROLIZUMAB	1	Derm (rash, vitiligo)	M
81	53	N		metastatic sarcomatoid carcinoma of the lung	PEMBROLIZUMAB	None		M
111	58	N		pancreatic adenocarcinoma	DURVALUMAB,GEMCITABINE,PACLITAXEL,TREMELIMUMAB	1	Derm (rash)	F
114	70	N		pancreatic adenocarcinoma	DURVALUMAB,GEMCITABINE,PACLITAXEL,TREMELIMUMAB	None		M
78	65	N	T2DM	metastatic choroidal melanoma	PEMBROLIZUMAB	3	GI (hepatitis)	F
64	38	Y	Hypothyroidism, ulcerative colitis, ?PSC	cholangiocarcinoma	NIVOLUMAB	2	GI (colitis)	F
46	69	N		squamous cell carcinoma of the alveolar ridge	AVELUMAB,PF-04518600	None		M
108	65	N		pancreatic adenocarcinoma	DURVALUMAB,GEMCITABINE,PACLITAXEL,TREMELIMUMAB	1	Derm (rash)	M
72	36	Y	Hypothyroidism (central)	metastatic adrenocortical carcinoma ÊÊÊ	AVELUMAB,DEBIO-1143	3	GI (hepatitis)	F
10	67	N		metastatic melanoma	PEMBROLIZUMAB	None		F
90	50	N		metastatic squamous cell carcinoma of the lung	PEMBROLIZUMAB	2	Resp, endo (hypothyroid)	F
117	62	N		uveal Melanoma	NIVOLUMAB, IPILIMUMAB	1	Derm (vitiligo), endo (hypothyroid)	F
