# Supplementary material for: Exploration of Germline Correlates and Risk of Immune-Related Adverse Events in Advanced Cancer Patients Treated with Immune Checkpoint Inhibitors
Source: Curr Oncol. 2024 Mar 30;31(4):1865–75. doi: 10.3390/curroncol31040140 (PMC11048877; doi:10.3390/curroncol31040140)
Supplement: Supplementary file 1 [file curroncol-31-00140-s001.zip › Supplemental Table 2.xlsx]

## Sheet: Supplemental Table 2
HLA superfamily	n	Any irAE			Grade 2 intervention			Grade 3
		n	p-value	q-value	n	p-value	q-value	n	p-value	q-value
HLA-A01	31	17	0.679839	1	7	0.804598	1	2	1	1
HLA-A02	54	27	0.853871	1	14	0.365815	1	3	1	1
HLA-A03	23	14	0.356852	1	7	0.261416	1	2	0.6224	1
HLA-A11	21	11	1	1	5	0.772435	1	2	0.607458	1
HLA-A24	30	13	0.397676	1	4	0.302813	1	2	1	1
HLA-A25	5	3	1	1	1	1	1	1	0.269521	1
HLA-A29	9	5	1	1	1	0.681778	1	0	1	1
HLA-A31	7	1	0.0570199	1	0	0.343078	1	0	1	1
HLA-A32	6	5	0.207471	1	2	0.606909	1	1	0.315176	1
HLA-A68	13	5	0.386709	1	1	0.294051	1	1	0.571661	1
HLA-B07	17	9	1	1	4	0.757695	1	1	1	1
HLA-B08	25	13	1	1	4	0.587541	1	0	0.343078	1
HLA-B13	8	7	0.0617191	1	3	0.365131	1	0	1	1
HLA-B14	10	6	0.743622	1	2	1	1	0	1	1
HLA-B15	14	6	0.576042	1	2	0.731149	1	1	1	1
HLA-B18	13	4	0.146587	1	2	0.732086	1	1	0.571661	1
HLA-B27	6	4	0.679857	1	4	0.0185503	1	4	6.78e-05	0.0065116
HLA-B35	17	7	0.436601	1	2	0.521524	1	0	0.59139	1
HLA-B40	24	13	0.821066	1	7	0.401295	1	3	0.150886	1
HLA-B44	37	17	0.551091	1	5	0.225561	1	1	0.429384	1
HLA-B46	6	3	1	1	1	1	1	0	1	1
HLA-B51	9	7	0.163837	1	4	0.0962475	1	1	0.437779	1
HLA-B57	8	6	0.273079	1	2	0.678831	1	1	0.399195	1
HLA-C01	12	6	1	1	3	0.717749	1	2	0.151667	1
HLA-C03	35	18	1	1	8	0.80877	1	3	0.425535	1
HLA-C04	15	6	0.413769	1	3	1	1	0	0.592734	1
HLA-C05	22	12	0.815067	1	3	0.400362	1	1	1	1
HLA-C06	20	15	0.0264583	1	5	0.764878	1	1	1	1
HLA-C07	59	26	0.14023	1	10	0.266618	1	2	0.271868	1
HLA-C08	15	8	1	1	3	1	1	0	0.592734	1
HLA-C12	12	6	1	1	3	0.717749	1	2	0.151667	1
HLA-C16	8	4	1	1	2	0.678831	1	1	0.399195	1
