# Supplementary material for: Exploration of Germline Correlates and Risk of Immune-Related Adverse Events in Advanced Cancer Patients Treated with Immune Checkpoint Inhibitors
Source: Curr Oncol. 2024 Mar 30;31(4):1865–75. doi: 10.3390/curroncol31040140 (PMC11048877; doi:10.3390/curroncol31040140)
Supplement: Supplementary file 1 [file curroncol-31-00140-s001.zip › Supplemental Table 3.xlsx]

## Sheet: Supplemental Table 3
SNP	n	Any irAE			Grade 2 intervention			Grade 3 intervention
		n	p-value	q-value	n	p-value	q-value	n	p-value	q-value
rs10488631	18	7	0.30966	1	3	0.760118	1	1	1	1
rs11203203	57	31	0.580434	1	12	1	1	3	1	1
rs11209026	11	5	0.758398	1	0	0.11737	1	0	1	1
rs12720356	21	13	0.339485	1	6	0.386245	1	1	1	1
rs1295686	112	60	0.0249902	1	25	0.583086	1	7	1	1
rs1701704	49	29	0.189758	1	14	0.116316	1	4	0.450284	1
rs17388568	47	26	0.571981	1	11	0.6542	1	3	1	1
rs1801274	82	41	0.691489	1	19	0.623423	1	5	1	1
rs1893217	40	19	0.565799	1	33	0.634994	1	0	0.0936458	1
rs1990760	84	41	0.418438	1	19	0.802561	1	4	0.400857	1
rs20541	113	60	0.0532811	1	25	0.576528	1	7	1	1
rs2111485	86	41	0.214662	1	19	1	1	4	0.37959	1
rs2155219	91	48	0.657757	1	21	0.58803	1	6	1	1
rs2187668	22	10	0.638331	1	4	0.780968	1	0	0.344595	1
rs2476601	116	59	1	1	25	1	1	7	1	1
rs2736340	55	30	0.5796	1	15	0.177135	1	5	0.251065	1
rs2872507	74	35	0.337684	1	17	0.645704	1	4	0.706698	1
rs3024493	27	10	0.124332	1	5	0.793409	1	2	0.661041	1
rs3024505	27	10	0.124332	1	5	0.793409	1	2	0.661041	1
rs3184504	101	54	0.287287	1	23	0.516876	1	6	1	1
rs6457617	94	46	0.356852	1	17	0.0932871	1	6	1	1
rs653178	101	54	0.287287	1	23	0.516876	1	6	1	1
rs6679677	14	7	1	1	4	0.494443	1	1	1	1
rs6920220	35	20	0.427082	1	10	0.226763	1	2	1	1
rs7574865	110	58	0.263994	1	24	1	1	7	1	1
